# Supplementary material for: Engineering to Improve Mechanical Properties of Nanocellulose Hydrogels from Aloe Vera Bagasse and Banana Pseudostem for Biomedical Applications
Source: Polymers (Basel). 2025 Jun 13;17(12):1642. doi: 10.3390/polym17121642 (PMC12196950; doi:10.3390/polym17121642)
Supplement: Supplementary file 1 [file polymers-17-01642-s001.zip]

Archive with 1 entries (1 files):
- polymers-3643139-supplementary.pdf
